# Supplementary material for: Interaction within and between cortical networks subserving multisensory learning and its reorganization due to musical expertise
Source: Sci Rep. 2022 May 12;12:7891. doi: 10.1038/s41598-022-12158-9 (PMC9098427; doi:10.1038/s41598-022-12158-9)
Supplement: Supplementary file 1 — Supplementary Information. [file 41598_2022_12158_MOESM1_ESM.xlsx]

## Sheet: Supplementary Table
Supplementary Table: Multilinks showing correlated connectivity pattern between the network states, for non-musicians and musicians. A: Edges (node-to-node) showing significant correlation of their connectivity pattern between the audiovisual and the auditory processing network (columns 1&2), between the audiovisual and the visual processing network (columns 3&4), and between the auditory and the…
A: Multilinks showing correlated connectivity pattern between the network states, for musicians.
Musicians
Interaction of Audiovisual and Auditory networks		Interaction fo Audiovisual and Visual networks		Interaction of Auditory and Visual networks
3bL L	TE1p L	1 L	FOP4R R	1 R	PHA2 L
43L L	7AmL L	1 L	TE1a R	10vL L	23dL L
45L L	a47r L	1 L	TGd L	10vL L	24ddR R
47mR R	6rR R	1 L	VIP R	10vL L	9aR R
52R R	6dR R	10dL L	p9-46v R	10vL L	MBeltL L
7AmL L	PGs L	10dR R	FOP1L L	10vR R	11lR R
7AmL L	TGd L	3aL L	47lR R	10vR R	PFL L
7PLL L	TE2p R	3aL L	PCVR R	10vR R	TGv R
7mR R	RI R	3aL L	PGp L	25R R	10ppL L
8CR R	24dvR R	3aL L	V3CD L	31aL L	FOP1R R
9-46dR R	p9-46v L	3aL L	VMV2 R	31pdR R	V4t L
9mL L	44R R	43L L	52R R	31pvL L	PEFL L
A4L L	10vR R	43L L	7ALL L	3aL L	DVTR R
A4L L	A5R R	45L L	V1R R	3aL L	MIL L
A4L L	FOP2R R	45L L	V3B R	3bL L	STGa R
A4L L	IFSaL L	46L L	IPS1R R	3bL L	V6A R
A4L L	MTR R	47lL L	TE2p R	44L L	DVTR R
A4L L	PBeltL L	47lL L	p32pr L	45L L	PGp L
A4L L	PFL L	47lR R	10rL L	47lR R	LIPdL L
A4L L	PHT R	47mL L	31pvR R	47mL L	A5R R
A4L L	POS1 R	6rL L	TE2a R	47mL L	SFLL L
A4L L	Pir L	7ALL L	43R R	47mR R	V3 R
A4L L	TE1p L	7ALL L	V1L L	47sL L	PH L
A4L L	V6A L	7AmL L	AIPR R	52L L	10dR R
A4L L	V7 L	7AmL L	OP4R R	5mvL L	9-46dR R
A4L L	VMV1 R	7AmL L	PH R	6aR R	TE1a L
A5L L	8AvL L	7PLL L	V6A R	6maR R	STGa R
AAICL L	HLL L	7PmL L	LO3L L	6mpR R	TGv R
AVIR R	6maL L	7PmL L	V2 R	6mpR R	V3 R
DVTL L	VMV3 R	8AdL L	V4 L	6rL L	5mR R
DVTR R	47mL L	8AvL L	31pdR R	6rL L	8BLR R
ECL L	RSC L	8AvL L	6maR R	6rL L	FOP1R R
ECL L	TE1p L	8AvL L	6rR R	6rL L	IFJpL L
FFCL L	52R R	8AvL L	FOP4L L	6rL L	PoI1 L
FFCL L	9aR R	8AvL L	TGv L	6rL L	V3A R
FFCL L	PGs L	8AvL L	VVC R	6rL L	d23ab R
FFCL L	PHA1 R	8AvL L	s6-8 L	6vR R	IPS1R R
FFCL L	STV L	9aL L	ProS L	7AmL L	PSL L
FFCL L	TPOJ3 L	9aR R	PFtL L	7PLL L	10rL L
FOP2L L	OFCR R	A4L L	31aL L	7PLL L	10rR R
IFSaL L	AAICL L	A4L L	47mR R	7PLL L	MTL L
IFSaL L	V3 R	A5L L	FOP1R R	7PLL L	PoI2 R
IFSaL L	p24pr L	A5L L	PreS L	7PmL L	IP1R R
IFSaL L	p32pr L	A5L L	TA2 R	7PmL L	VMV2 R
IP0L L	a32pr R	AVIR R	47sR R	7mL L	LO2L L
IP2R R	TPOJ1 L	FFCL L	10vR R	8AdR R	PFtR R
LIPvL L	LO3R R	FFCL L	47mR R	8AdR R	PHA3 L
LO1L L	PCVL L	FFCL L	47sR R	8BMR R	TPOJ1 L
LO2L L	LIPvL L	FFCL L	5mvL L	8CL L	23cL L
LO2L L	MIPL L	FFCL L	8BLL L	8CR R	PHT R
LO2L L	OP2-3L L	FFCL L	IP2L L	9-46dL L	TE1p R
LO2L L	STGa R	FFCL L	VIP L	9-46dL L	TPOJ2 L
LO3L L	7mL L	FFCL L	a32pr R	9mL L	STGa R
LO3L L	p24pr R	FFCR R	FFCL L	A1L L	p9-46v L
MBeltL L	23dR R	FFCR R	TA2 R	A4R R	13lR R
MBeltL L	47mL L	FFCR R	s32 R	A4R R	8BMR R
MBeltL L	IP1L L	FOP2L L	6maR R	A5L L	7ALL L
MIL L	23cR R	FOP2L L	9-46dR R	A5L L	FOP1R R
MIL L	43R R	FOP2L L	AVIL L	A5L L	IP2L L
MIL L	44R R	FOP2L L	LO2R R	A5L L	IPS1R R
MIL L	8CL L	FOP2L L	i6-8 R	A5L L	LIPvR R
MIL L	PFopR R	FOP2L L	s32 R	A5L L	MIR R
MIL L	PFtL L	FOP2R R	VIP L	A5L L	OP4R R
MIL L	PHA3 L	IP2R R	FOP1R R	A5L L	PFR R
MIL L	PIT L	IPS1L L	33prL L	A5L L	PFopL L
MIL L	RI R	IgL L	AIPR R	A5L L	PoI1 R
MIL L	p32 R	LBeltL L	44R R	A5L L	SFLL L
MTL L	23dL L	LBeltL L	9-46dR R	A5L L	V1R R
MTL L	6rR R	LBeltL L	AIPL L	A5L L	d23ab L
MTL L	LBeltR R	LBeltL L	FOP1R R	AAICL L	10dR R
MTL L	ProS R	LBeltL L	OFCR R	AAICL L	3bR R
MTL L	STSvp R	LBeltL L	OP4R R	AAICL L	9aR R
MTL L	V6A R	LBeltL L	PFmR R	AAICL L	FOP2L L
MTL L	a47r R	LBeltL L	p10p R	AAICL L	PFmR R
MTR R	STSdp R	LIPdL L	p24 L	AAICL L	PoI1 L
OFCR R	ProS L	LO1L L	a47r R	AAICL L	a32pr R
OP1L L	1 L	LO3L L	s32 R	AIPL L	1 R
OP1L L	24dvR R	LO3R R	45R R	AIPR R	3aL L
OP1L L	FOP3L L	MIL L	PCVL L	AVIR R	2L L
OP4R R	STSda L	MIPL L	45R R	AVIR R	7PmR R
PGi L	PFcmL L	MIPL L	PreS R	DVTL L	8AvL L
PGp L	33prR R	MIPL L	V4t R	ECL L	PoI2 L
PGp L	PFcmL L	MIPL L	V6 R	FFCL L	PSL R
PGs L	31pvR R	MTL L	43R R	FFCR R	9mR R
PGs L	6mpL L	MTL L	FOP2L L	FFCR R	OP4L L
PGs L	8CL L	MTL L	RI R	FOP1L L	PBeltL L
PHA1 R	PCVR R	OP1L L	6dR R	FOP3L L	5L L
PHA2 L	10vL L	OP1L L	a24 R	FOP3L L	AIPL L
PHA2 L	2R R	OP2-3L L	2R R	FOP3L L	AIPR R
PHA2 L	7PLR R	OP2-3L L	47sR R	FOP3L L	IgL L
PHA2 L	9-46dR R	OP2-3L L	PGi L	FOP3L L	OP2-3L L
PHA2 L	AAICR R	OP2-3L L	STSdp R	FOP3L L	OP4R R
PHA2 L	PBeltL L	OP2-3L L	VIP L	FOP3L L	p24pr L
PHA2 L	PGs R	OP2-3L L	a24pr L	FOP4L L	DVTL L
PHA2 L	PH L	OP2-3L L	a47r L	FOP5R R	p47r L
PHA2 L	VMV3 R	PCVL L	p9-46v R	FSTL L	24dvL L
PHA2 L	p47r L	PFL L	AVIL L	FSTL L	IFJpL L
PHT L	2L L	PFL L	s32 R	FSTL L	IP0L L
PIT L	5mR R	PFL L	s6-8 R	FSTL L	LIPdR R
PIT L	9-46dR R	PFmL L	TE2a L	FSTL L	PSL R
PIT L	MIPL L	PFmL L	TGd L	FSTL L	V3B R
PIT L	PGi L	PFtL L	STSda L	FSTL L	V3CD L
PIT L	TPOJ3 L	PFtR R	Pir L	FSTL L	V6 L
PIT L	d32 L	PGi L	HRR R	FSTR R	43R R
PIT L	p24pr L	PH L	47mR R	FSTR R	FOP4L L
POS1 L	LBeltR R	PH L	PFmR R	FSTR R	Pir L
POS1 L	PH R	PH L	PI L	IFJaL L	1 R
PSL L	A5L L	PH L	V3CD L	IFJaL L	47lR R
PSL L	FOP4R R	PH L	a24 L	IFJaL L	AAICR R
PSL L	POS2 R	PHA1 L	31pvR R	IFJaL L	PFcmR R
PeEc L	FFCL L	PHA1 L	FSTL L	IFJaL L	a10p L
Pir L	a10p R	PHA1 L	OP4R R	IFSpR R	PHA3 L
PoI1 R	TGd R	PHA1 L	PFtR R	IP0R R	IP1L L
PoI2 L	23cL L	PHA1 L	ProS L	IP2L L	9-46dR R
PoI2 L	55bL L	PHA1 L	V3CD L	IPS1R R	47mR R
PoI2 L	6aL L	PHA1 L	a47r R	LO1L L	43R R
PoI2 L	9-46dL L	PHA2 L	5mvL L	LO1L L	5mR R
PoI2 L	FEFR R	PHA2 L	AAICL L	LO1L L	6aL L
PoI2 L	OP2-3L L	PHA2 L	TGd R	LO1L L	6rR R
PoI2 L	PIT L	PHA2 L	p24pr L	LO1L L	A1R R
PoI2 L	V1R R	PHA2 L	s6-8 R	LO1L L	AVIR R
PoI2 L	V3A R	PHA3 L	4R R	LO1L L	IFSaR R
PoI2 L	a47r R	PHA3 L	8AvL L	LO1L L	PFR R
PoI2 L	d32 L	PHA3 L	9-46dL L	LO1L L	POS2 L
PoI2 L	p24pr R	PHA3 L	IFSpR R	LO1L L	RSC R
PoI2 L	s32 L	PHA3 L	IP1L L	LO1L L	V3 L
PreS L	AAICR R	PHA3 L	MIL L	LO1L L	V3CD R
ProS L	10vL L	PHA3 L	PHA1 L	LO1L L	V6 L
RI L	10dR R	PHA3 L	PeEc L	LO1L L	V7 R
RI L	25L L	PHA3 L	STV R	LO1L L	p32 R
RI L	5mL L	PHA3 L	V3CD L	LO1L L	p47r R
RI L	9-46dR R	PHA3 L	V4 R	LO2L L	1 L
RI L	9aR R	PHA3 L	V8 L	LO2L L	10ppL L
RI L	LO1L L	PHA3 L	VIP L	LO2L L	33prR R
RI L	d32 L	PHA3 L	a24 R	LO2L L	45L L
RI R	V4 L	PHA3 L	s32 R	LO2L L	5mvL L
RSC L	TA2 L	PI R	s6-8 R	LO2L L	9aR R
STSda L	11lR R	PIT L	31pvR R	LO2L L	ECR R
STSda L	7PCL L	PIT L	33prR R	LO2L L	IFJpR R
STSda L	IFSpL L	PIT L	3bR R	LO2L L	IP0L L
STSda L	LO1R R	PIT L	5mvR R	LO2L L	MSTL L
STSdp L	24dvR R	PIT L	6rL L	LO2L L	OP4R R
STSdp L	7AmL L	PIT L	8BMR R	LO2L L	PFtL L
STSva L	6dR R	PIT L	A4R R	LO2L L	PHA3 L
STSvp L	MBeltR R	PIT L	DVTR R	LO2L L	PI L
STV L	47sL L	PIT L	IP2L L	LO2L L	ProS R
STV L	7mR R	PIT L	MIR R	LO2L L	V4 R
STV L	FOP3L L	PIT L	PreS L	LO2L L	a24pr L
STV L	OP2-3L L	PIT L	p47r R	LO2L L	p32 L
STV L	POS1 L	PIT R	POS2 L	LO3L L	LIPdL L
STV L	SCEF R	PSL L	PGp R	LO3L L	Pir L
TA2 L	3bL L	PSL L	PGs L	LO3L L	STV L
TA2 L	8AdL L	PSL L	VMV2 L	LO3L L	TE2a R
TA2 L	d32 L	Pir R	OP1R R	LO3L L	VMV2 L
TA2 L	p24pr R	PoI1 L	v23ab R	LO3L L	a24 L
TE1p L	10rL L	RI L	MBeltL L	MIL L	PFcmR R
TE1p L	46R R	RI L	i6-8 R	MIL L	Pir R
TE1p L	7ALL L	RI L	p47r R	MIL L	TGd L
TE1p L	8BMR R	STGa L	13lL L	MIL L	TPOJ2 R
TE1p L	DVTL L	STGa L	FSTR R	MIPL L	23dL L
TE1p L	FOP2R R	STSda L	33prL L	MIPL L	IPS1L L
TE1p L	IP2R R	STSda L	5mvR R	MIPL L	PHT R
TE1p L	IgL L	STSda L	A5L L	MSTL L	9aR R
TE1p L	MIPR R	STSda L	IFJpL L	PBeltL L	A5L L
TE1p L	POS1 L	STSda L	IPS1L L	PBeltL L	TE2p L
TE1p L	STGa R	STSda L	PBeltL L	PBeltL L	a10p R
TE1p L	TE1p R	STSda L	V8 L	PEFR R	8BML L
TE1p L	VVC R	STSda L	p24pr L	PFmL L	6rR R
TE1p L	s32 R	STSva R	V4 R	PFmL L	DVTL L
TE2p L	7ALL L	STSvp L	AIPR R	PFmL L	IgR R
TE2p L	7PLL L	TE1a L	10rR R	PFmL L	PI R
TE2p L	OP1R R	TE1a L	31pdR R	PFopR R	a10p R
TE2p L	PHA1 L	TE1a L	31pvR R	PGi L	1 R
TE2p L	V3CD R	TE1a L	47mR R	PGi L	55bR R
TF L	9aR R	TE1a L	7AmR R	PGi L	7mR R
TF L	PFL L	TE1a L	9mR R	PGi L	AAICR R
TF L	PHA1 L	TE1a L	FSTR R	PGi L	PHA1 R
TF L	STSvp L	TE1a L	IP0L L	PGi L	TA2 L
TF L	TE2p L	TE1a L	IP1L L	PGi L	V3CD L
TF R	PFL L	TE1a L	IPS1L L	PGi L	V6A R
TGd L	PeEc L	TE1a L	LIPvL L	PGp L	47mL L
TGv L	4R R	TE1a L	PFL L	PGp L	FOP2R R
TGv R	PeEc R	TE1a L	V3A L	PGp L	a24 R
TPOJ1 L	PoI2 L	TE1a L	a47r R	PGp L	s32 R
TPOJ3 L	IP0R R	TE1a L	a9-46v R	PHA1 L	10dR R
V1R R	47mL L	TE1a L	p24pr R	PHA1 L	8AvL L
V1R R	V8 R	TE1p L	7ALR R	PHA1 L	9pR R
V2 L	TGd L	TE1p L	8BLR R	PHA1 L	FEFL L
V3 R	STSvp L	TE1p L	PoI1 R	PHA1 L	p24pr L
V3A L	47lR R	TE2p L	10dR R	PHA1 R	8AvR R
V3A L	9mR R	TE2p L	47sR R	PHA1 R	TE1p L
V3A L	OP2-3L L	TE2p L	7PLR R	PHA3 R	MIR R
V3A L	STSdp L	TE2p L	FOP4R R	PHT L	45L L
V3B L	a47r L	TE2p L	MTR R	PHT L	V4 L
V3CD L	7ALL L	TE2p L	OP1R R	PHT R	A4R R
V3CD R	RSC L	TE2p L	VIP L	PI L	TE2a R
V4 L	24ddR R	TF L	23dR R	PI L	TGv R
V4 L	52L L	TF L	8BLR R	PIT L	44L L
V4 L	5L L	TF L	PGs L	PIT L	PHA1 L
V4 L	5mR R	TF L	Pir R	PIT L	PHA2 L
V4 L	8AvR R	TF L	STSvp L	PIT L	PHA3 L
V4 L	MBeltR R	TF L	V1L L	PSL L	FFCL L
V4 L	ProS L	TF L	V2 L	PSL L	MTR R
V4 L	TF L	TF L	V3 L	PeEc L	PoI1 L
V4 L	V4 R	TF L	VVC L	PeEc R	7AmL L
V4 L	VVC R	TGd L	IP1L L	PeEc R	MIPL L
V4 L	p10p R	TGv L	7ALR R	PeEc R	PCVR R
V4t L	47mL L	TGv L	IFSpR R	PoI1 L	TE2p L
V4t L	PBeltL L	TPOJ1 L	5mvR R	PoI2 L	PreS L
V4t L	PCVL L	TPOJ1 L	FOP5L L	PoI2 L	STSva R
V4t L	TE2p R	TPOJ1 L	IFSaR R	PoI2 L	TE2p L
V4t R	PFmL L	TPOJ1 L	PFL L	RI L	3aR R
V6 L	a9-46v L	TPOJ3 L	4R R	RI L	IFSpL L
V8 L	PGs L	V1R R	FFCR R	RI L	LO3L L
V8 L	p32 R	V2 L	FEFR R	RI L	PFcmR R
VIP L	24dvL L	V2 L	FOP5L L	RI L	PGi R
VIP L	47lR R	V2 L	PFL L	RI L	PHA2 L
VMV2 L	7PmR R	V2 L	PFmR R	RI L	PreS R
VMV2 L	i6-8 L	V3A L	MSTR R	RI L	V7 R
VMV2 L	s32 R	V3A L	TE1m R	RI L	a10p L
VVC L	A5L L	V3A R	PFmL L	RI L	p24 L
VVC L	PGi R	V3CD L	i6-8 R	RSC L	PFopL L
VVC L	TPOJ2 L	V3CD R	TA2 L	RSC L	PeEc R
VVC L	V3B R	V4 L	5mvR R	SFLL L	FOP2R R
VVC L	VVC R	V4 L	6rL L	SFLL L	TA2 R
VVC L	d23ab L	V4 L	PFR R	STSda L	1 L
VVC L	i6-8 L	V4 L	STSva R	STSda L	43L L
a10p L	p32 L	V4 L	STSvp L	STSda L	6dR R
a24 R	s32 R	V4t L	9mL L	STSda L	7mL L
a9-46v L	PCVR R	V4t L	V3A L	STSda L	FOP1R R
p47r L	p32 L	V4t L	a47r L	STSda L	FOP2R R
pOFC L	PI R	V7 L	PBeltL L	STSda L	IFSpL L
v23ab L	8AdL L	VMV1 L	8AdL L	STSda L	TE1p R
		VMV1 L	ECR R	STSda L	V8 L
		VMV1 L	MTR R	STSdp L	TE2a L
		VMV1 L	POS2 R	STSdp R	PGp L
		VMV2 L	23cL L	STSva L	TA2 R
		VMV2 L	FOP4L L	STSva L	V4 R
		VMV2 L	HRR R	STSvp L	10rL L
		VMV2 L	V2 R	STSvp L	3aR R
		VMV3 L	6mpR R	STSvp L	4L L
		VMV3 L	FOP2L L	STSvp L	5L L
		VMV3 L	PoI1 L	STSvp R	PGp L
		VMV3 L	TE1m L	STV L	10vL L
		VMV3 L	V3 L	STV L	52L L
		VMV3 R	5mvL L	STV L	5mL L
		VMV3 R	6aR R	STV L	7AmL L
		VMV3 R	POS1 L	STV R	AVIR R
		VVC L	24ddL L	TA2 L	PeEc R
		VVC L	IP2R R	TE1a L	V3 L
		a24 L	2L L	TE1m L	OP1L L
		a24 L	IP2L L	TE1p L	1 L
		a24 L	ProS R	TE1p L	6mpL L
		a24 L	STSda R	TE1p L	PBeltL L
		a47r L	47sR R	TE1p L	p24pr R
		a9-46v R	PIT L	TE2a L	8BLR R
		p10p R	LIPdR R	TE2a L	DVTR R
		p32 L	8AdR R	TE2a L	p32 L
		p32 L	LO2L L	TE2a R	23cR R
				TE2a R	43L L
				TE2a R	47mL L
				TE2a R	5R L
				TE2a R	7mL L
				TE2a R	PCVL L
				TE2a R	TF L
				TE2a R	V2 L
				TE2a R	VMV3 L
				TE2p L	TGv R
				TF L	23cR R
				TF L	24dvL L
				TF L	47sR R
				TF L	55bL L
				TF L	5mR R
				TF L	6vR R
				TF L	AVIR R
				TF L	DVTR R
				TF L	ECR R
				TF L	FSTL L
				TF L	HRR R
				TF L	IP0L L
				TF L	PFtR R
				TF L	PoI2 R
				TF L	TE2p L
				TF L	V6A L
				TGd L	3aL L
				TGd L	8AvL L
				TGd L	TE2a L
				TGd L	a24pr R
				TGd L	v23ab R
				TGv L	10dR R
				TGv L	Pir L
				TGv R	7PCL L
				TGv R	LO2L L
				TGv R	MIPL L
				TGv R	PHA1 L
				TPOJ1 L	FFCR R
				TPOJ1 L	IFSaR R
				TPOJ1 L	p10p R
				TPOJ2 L	52R R
				TPOJ2 L	55bL L
				TPOJ2 L	POS2 L
				TPOJ2 L	d23ab L
				TPOJ2 L	p24pr L
				TPOJ2 R	LO2R R
				TPOJ3 L	p47r R
				TPOJ3 R	31aL L
				V1L L	9pL L
				V1L L	STGa L
				V1R R	IFJaR R
				V1R R	TA2 R
				V1R R	VMV1 L
				V2 L	13lL L
				V2 L	31aL L
				V2 L	31aR R
				V2 L	31pdR R
				V2 L	3bL L
				V2 L	4R R
				V2 L	6mpR R
				V2 L	8AdL L
				V2 L	8AvL L
				V2 L	8CL L
				V2 L	FOP3R R
				V2 L	HRR R
				V2 L	IPS1R R
				V2 L	IgL L
				V2 L	LBeltR R
				V2 L	MSTR R
				V2 L	OP1R R
				V2 L	PFcmL L
				V2 L	PHA3 R
				V2 L	PeEc R
				V2 L	PreS R
				V2 L	SCEF L
				V2 L	STV R
				V2 L	V3 R
				V2 L	V3A L
				V2 L	V3B L
				V2 L	d32 L
				V2 L	v23ab L
				V2 R	a9-46v R
				V3 L	6maL L
				V3A L	PoI2 L
				V3B L	3bR R
				V3B L	V3A R
				V3B L	p10p L
				V3B L	pOFC L
				V3CD R	LIPvR R
				V3CD R	VMV2 R
				V4t L	2L L
				V4t L	PH L
				V4t L	V8 R
				V4t L	a10p L
				VMV1 L	6aR R
				VMV1 L	AVIL L
				VMV1 L	FOP2R R
				VMV1 L	IFSpR R
				VMV1 L	STSdp L
				VMV1 L	p32 L
				VMV1 R	7PLR R
				VMV2 L	7PLL L
				VMV2 L	PHA2 L
				VMV2 L	PHA3 L
				VMV2 L	TGv R
				VMV3 R	OP1L L
				VMV3 R	TE2a L
				VVC L	10dL L
				VVC L	25L L
				VVC L	8AvL L
				VVC L	a24 L
				a47r L	IP0L L
				a47r L	PHT R
				a9-46v R	7mL L
				a9-46v R	PFR R
				d32 R	PHA1 L
				d32 R	V6A R
				p10p R	V3B R
				p32pr L	PBeltR R
				p32pr L	V8 L
				p47r L	PI R
				pOFC L	IP1L L
B: Common multilinks across all networks identifying statisitcal irregularities for musicians
10vR R	PFL L
45L L	PGp L
7AmL L	PSL L
7PLL L	10rL L
7PLL L	MTL L
8BMR R	TPOJ1 L
A5L L	7ALL L
A5L L	OP4R R
A5L L	PoI1 R
A5L L	V1R R
AAICL L	10dR R
AAICL L	9aR R
AAICL L	FOP2L L
AAICL L	a32pr R
AVIR R	2L L
LO1L L	43R R
LO1L L	6rR R
LO1L L	AVIR R
LO1L L	V3CD R
LO2L L	1 L
LO2L L	33prR R
LO2L L	45L L
LO2L L	9aR R
LO2L L	IP0L L
LO2L L	OP4R R
LO2L L	PFtL L
LO2L L	PHA3 L
LO2L L	ProS R
LO2L L	V4 R
LO2L L	p32 L
LO3L L	Pir L
LO3L L	VMV2 L
MIL L	TGd L
PBeltL L	A5L L
PBeltL L	TE2p L
PFmL L	6rR R
PFmL L	PI R
PGi L	TA2 L
PGi L	V3CD L
PGi L	V6A R
PGp L	47mL L
PGp L	FOP2R R
PGp L	a24 R
PGp L	s32 R
PHA1 L	10dR R
PHA1 L	8AvL L
PHA1 L	p24pr L
PIT L	PHA1 L
PIT L	PHA2 L
PIT L	PHA3 L
PSL L	FFCL L
PSL L	MTR R
RI L	LO3L L
RI L	PHA2 L
STSda L	1 L
STSda L	43L L
STSda L	6dR R
STSda L	FOP2R R
STSda L	V8 L
STSdp R	PGp L
STSvp L	10rL L
TE1p L	1 L
TE1p L	PBeltL L
TE1p L	p24pr R
TF L	AVIR R
TF L	DVTR R
TF L	IP0L L
TF L	TE2p L
TGd L	8AvL L
TGv L	10dR R
TGv L	Pir L
TPOJ1 L	p10p R
V2 L	4R R
V2 L	8AdL L
V2 L	8AvL L
V2 L	IgL L
V2 L	OP1R R
V2 L	V3A L
V4t L	2L L
V4t L	PH L
VMV2 L	7PLL L
VMV2 L	PHA2 L
VMV2 L	PHA3 L
VMV3 R	OP1L L
VVC L	8AvL L
a47r L	IP0L L
p10p R	V3B R
p32pr L	V8 L
C: Multilinks showing correlated connectivity pattern between the network states, for non-musicians.
Interaction of Audiovisual and Auditory networks		Interaction fo Audiovisual and Visual networks		Interaction of Auditory and Visual networks
1 L	7PLL L	1 L	PGp L	1 R	A1R R
1 L	FOP4R R	10vR R	VIP R	1 R	VIP R
1 L	POS2 L	2L L	6dR R	1 R	p32 L
1 R	V6 R	2L L	9aL L	10dL L	9pL L
10dR R	3bR R	2L L	AIPL L	10dR R	5mvL L
10dR R	A5L L	23cL L	6mpL L	10dR R	7PCR R
10dR R	IP0R R	23cL L	V3A R	10dR R	9aR R
10dR R	STV L	24ddL L	MIPL L	10dR R	MIPR R
10ppR R	3bL L	24dvL L	LO3L L	10dR R	MTR R
10rR R	V3CD R	24dvL L	MTR R	10dR R	TE1m L
11lL L	8BMR R	25L L	31pdL L	10dR R	V3 R
11lL L	MTR R	25L L	V3 R	10dR R	V3CD R
2L L	7PmL L	31aL L	TPOJ1 L	10dR R	p32pr L
2L L	RSC R	33prL L	p32pr L	10ppL L	45L L
2L L	VMV1 L	33prL L	p9-46v L	10ppL L	9mL L
2R R	OP4L L	3bR R	LIPdR R	10ppL L	9mR R
23cL L	V3 R	3bR R	V3CD L	10ppL L	ProS L
24ddL L	43L L	4R R	A4L L	10ppL L	a47r L
24ddL L	44R R	43L L	PeEc L	10rL L	FFCR R
24ddL L	52L L	44L L	VVC L	10rL L	V3CD R
24ddL L	6rR R	44R R	PoI2 L	10rR R	7AmR R
24ddL L	9-46dL L	44R R	TGv L	10rR R	IP0R R
24ddL L	FOP3R R	44R R	a24 L	11lL L	6maR R
24ddL L	IFSpR R	46L L	V1R R	13lR R	4L L
24ddL L	LO2R R	47lR R	V4 L	13lR R	6aL L
24ddL L	PIT R	55bL L	23cL L	2R R	IPS1R R
24ddL L	a24pr R	55bL L	PFL L	2R R	d32 R
24ddL L	d32 R	5R L	IFSpL L	2R R	p10p R
25L L	46L L	5R L	IP0L L	23dL L	PFmR R
25L L	RI L	5mR R	A4L L	24ddL L	IgL L
31pdL L	AAICR R	5mvL L	OP2-3L L	24ddL L	TE1p L
31pdL L	FSTR R	6dR R	1 R	31aL L	PGi R
31pdL L	d32 R	6dR R	ECL L	31aR R	PGs R
33prL L	9aL L	6dR R	STSva L	31aR R	d23ab R
3aL L	1 L	6dR R	VMV2 L	31pvL L	TE1p R
3aL L	31pvR R	6dR R	d32 L	31pvR R	31aR R
3aL L	4R R	6maL L	9mR R	31pvR R	PFR R
3aL L	43R R	6maL L	OP1L L	31pvR R	TA2 L
3aL L	47mL L	6maL L	V7 R	3bR R	TE1a L
3aL L	5L L	6rL L	13lL L	43R R	6maL L
3aL L	5R L	6rL L	23cL L	45L L	ECL L
3aL L	5mvR R	6vR R	V7 R	45L L	STSda R
3aL L	6mpL L	7AmR R	v23ab L	46L L	V8 R
3aL L	6rL L	7PCL L	6maL L	47sL L	45L L
3aL L	7PCR R	8BLL L	V6A R	47sL L	6dR R
3aL L	7PmL L	8BLR R	DVTL L	47sL L	7AmL L
3aL L	9aL L	8BLR R	TE2p L	47sL L	9mR R
3aL L	A1R R	8BML L	5mvR R	47sL L	9pR R
3aL L	A5L L	8BML L	A1R R	47sL L	A1R R
3aL L	DVTR R	8BML L	IP2L L	47sL L	AAICR R
3aL L	FEFR R	8BML L	PFopR R	47sL L	FFCL L
3aL L	FOP5R R	8BML L	STSvp R	47sL L	FOP1R R
3aL L	IFSaR R	8BML L	V3 L	47sL L	LIPdR R
3aL L	IFSpR R	8BML L	V3A L	47sL L	PFcmR R
3aL L	IPS1R R	8BML L	V6A R	47sL L	PFmR R
3aL L	IgL L	8BML L	a24pr R	47sL L	PGp R
3aL L	LBeltL L	8BMR R	13lL L	47sL L	POS1 L
3aL L	LBeltR R	8BMR R	46R R	47sL L	RSC R
3aL L	LIPdL L	8BMR R	47mL L	47sL L	STV R
3aL L	MBeltL L	8BMR R	a32pr R	47sL L	VIP L
3aL L	MBeltR R	A1L L	46L L	47sL L	VMV1 R
3aL L	MIR R	A1L L	6mpR R	47sL L	d23ab R
3aL L	PCVL L	A1L L	STGa R	47sR R	9-46dR R
3aL L	PFmR R	A1R R	TPOJ3 R	52L L	46L L
3aL L	PGs L	A4L L	10ppL L	52L L	7AmL L
3aL L	PGs R	A4L L	23dR R	52L L	AIPR R
3aL L	PH R	A4L L	44R R	52L L	TPOJ1 L
3aL L	POS1 L	A4L L	5mR R	52L L	V8 R
3aL L	PreS R	A4L L	8AvR R	52L L	d23ab L
3aL L	STGa L	A4L L	8CL L	5mvL L	43L L
3aL L	STSvp L	A4L L	9-46dL L	6aL L	24dvR R
3aL L	STSvp R	A4L L	OFCR R	6aL L	a10p L
3aL L	TA2 R	A4L L	OP4L L	6dR R	7mR R
3aL L	TE1p R	A4L L	PCVR R	6dR R	PH R
3aL L	TE2a R	A4L L	PSL L	6maL L	45L L
3aL L	TF R	A4L L	PreS R	6maL L	8AvL L
3aL L	TGd R	A4L L	V4 L	6maL L	IFSpR R
3aL L	V2 L	A4L L	V4t R	6maL L	OP1L L
3aL L	V3 L	A4L L	p24 L	6maL L	VMV3 R
3aL L	V3B R	A4R R	TPOJ1 R	6mpR R	V2 L
3aL L	V7 R	AIPL L	V3 R	6rR R	6aR R
3aL L	VMV2 R	DVTR R	SFLR R	6vL L	LIPdL L
3aL L	VMV3 R	FOP1R R	5L L	7AmR R	PGi R
3aL L	a24 L	FOP2R R	V6 R	7AmR R	PIT R
3aL L	a47r R	FOP5L L	VMV2 R	7AmR R	POS2 R
3aL L	v23ab L	FSTL L	6dL L	7PLL L	9pL L
3bL L	24ddL L	FSTL L	8AvR R	7mL L	11lL L
3bL L	25R R	FSTL L	9-46dR R	7mL L	3bR R
3bL L	31aL L	FSTL L	ECR R	7mL L	8CR R
3bL L	31pdL L	FSTL L	FOP1L L	7mL L	FOP5L L
3bL L	8AvL L	FSTL L	MSTR R	7mL L	IFSpR R
3bL L	FSTR R	FSTL L	PCVL L	8AdR R	V3A L
3bL L	HRR R	FSTL L	PFopR R	8BLR R	Pir R
3bL L	LIPvR R	FSTL L	PH R	8BMR R	OP4L L
3bL L	LO3L L	FSTL L	PSL R	9aL L	MIPR R
3bL L	OP4R R	FSTL L	PeEc R	9aL L	SFLL L
3bL L	PFR R	FSTL L	PreS L	9mR R	3bR R
3bL L	PGs L	FSTL L	SFLL L	9pR R	LIPdR R
3bL L	STSva L	FSTL L	STSva L	9pR R	PGs R
3bL L	STSvp R	FSTL L	TA2 R	A1L L	TGv L
3bL L	TE1a L	FSTL L	V4t R	A4L L	FOP4L L
3bL L	TF R	FSTL L	s6-8 L	A4L L	LIPdR R
3bL L	V3 L	IFJpL L	FOP2R R	A4L L	p24 L
3bL L	V3B L	IFJpL L	LIPvR R	A5L L	33prR R
3bL L	V4 L	IFJpL L	OP4L L	A5L L	DVTL L
3bL L	V8 R	IFJpR R	V6 R	A5L L	PGs R
3bL L	VVC R	IFSaL L	PGi R	A5L L	RSC L
3bL L	a10p R	IFSpL L	2R R	AAICL L	PSL R
3bL L	a32pr R	IFSpL L	LIPvL L	AAICR R	7AmL L
3bL L	d23ab L	IP2R R	31aR R	AIPR R	5R L
3bL L	d32 L	IP2R R	4L L	AIPR R	7ALR R
3bL L	p24pr L	IP2R R	52R R	AIPR R	FEFR R
3bL L	s6-8 R	IP2R R	TE1p R	AIPR R	VVC L
3bR R	FOP5R R	IP2R R	s32 L	AIPR R	v23ab R
4L L	52L L	IPS1L L	PGs R	AVIL L	PFcmL L
44L L	10rR R	IPS1L L	RSC R	AVIR R	31pvR R
44L L	PSL R	IgL L	OFCL L	FFCL L	1 R
46R R	POS1 L	LBeltL L	10dR R	FFCL L	IFSpL L
47lR R	8BLL L	LBeltL L	7PCR R	FFCL L	VMV3 L
47lR R	TA2 R	LBeltL L	TE1m L	FFCR R	52L L
47lR R	pOFC R	LBeltL L	V2 R	FFCR R	7mR R
47sL L	45L L	LBeltL L	a24 R	FFCR R	8AvR R
47sL L	PBeltR R	LIPdL L	V7 R	FFCR R	IFSaR R
47sR R	7PLL L	LIPdR R	PH L	FFCR R	IP2R R
47sR R	HRR R	LIPdR R	TE1m R	FFCR R	MIPL L
47sR R	STSdp R	LIPdR R	VIP L	FFCR R	PFcmR R
52L L	LO3R R	LIPdR R	a24pr L	FOP2L L	7mL L
52L L	POS2 L	LIPvR R	a24pr R	FOP2L L	PoI1 L
52L L	V3CD R	LO3L L	10vR R	FOP2R R	IP1R R
55bL L	IFJpL L	LO3L L	A1R R	FOP2R R	a24pr R
5R L	PeEc L	LO3L L	MTL L	FOP3L L	VMV3 R
5mvL L	STGa R	LO3L L	PEFL L	FOP5L L	TE1p L
6aL L	7AmR R	LO3L L	PFopL L	FSTL L	i6-8 R
6aL L	a47r L	LO3L L	PGp R	FSTR R	a24 R
6aL L	p10p L	LO3L L	POS1 R	HLL L	PHT R
6maL L	10ppL L	LO3L L	SFLL L	HRR R	TPOJ2 L
6maL L	9pL L	LO3L L	V3A R	IFJaL L	FOP4R R
6maL L	LIPvR R	LO3L L	V8 R	IFJaR R	PEFL L
6maL L	V3B R	MBeltL L	PreS L	IFSaR R	1 R
6maL L	V6A L	MIL L	10vR R	IFSaR R	47mR R
6maL L	a9-46v R	MIL L	PHT L	IFSaR R	FFCL L
6maR R	FOP4L L	MIL L	V1L L	IFSaR R	IPS1R R
6rL L	47sL L	MIPL L	5R L	IFSaR R	MIR R
6rL L	7PLR R	MIPL L	V1R R	IFSaR R	PreS L
6rR R	s6-8 L	MIPL L	V3B L	IFSaR R	ProS L
6vR R	9aR R	MIPL L	V4 R	IFSaR R	STSva L
6vR R	PSL L	OFCL L	45R R	IFSaR R	STV L
6vR R	TE1p L	OFCL L	IgR R	IFSaR R	TE1m L
7ALL L	44L L	OFCL L	RI L	IFSaR R	TF R
7ALL L	9aL L	OP1L L	AVIR R	IFSaR R	V2 R
7ALR R	AVIL L	OP4R R	STGa L	IFSaR R	V3 R
7AmL L	FSTL L	PEFL L	MBeltL L	IFSaR R	V3A R
7AmL L	PGp L	PFcmR R	6aR R	IFSpL L	VIP L
7AmL L	PoI2 R	PFopL L	3aR R	IFSpR R	ProS R
7AmL L	ProS R	PFopR R	LO1R R	IP1R R	A4L L
7AmL L	VMV3 L	PFopR R	SCEF L	IP1R R	FSTR R
7PLL L	23dL L	PFtL L	LIPvL L	IP1R R	PeEc R
7PLL L	PHT R	PFtL L	PFL L	IP1R R	TF R
7PLL L	VMV3 L	PFtL L	VIP L	IP2R R	2R R
7mR R	LIPdL L	PGi L	a24pr L	IP2R R	PGs L
7mR R	V3 R	PGp L	10vR R	IPS1L L	9pL L
8AdL L	3aL L	PGp L	25L L	IPS1L L	ECL L
8AdL L	47lL L	PGp L	25R R	IPS1L L	TGv L
8AdL L	9aR R	PGp L	8CL L	IgL L	4R R
8AdL L	9mR R	PGp L	A4R R	IgL L	IFSaR R
8AdL L	A5L L	PGp L	IgR R	IgL L	IP0R R
8AdL L	AIPR R	PGp L	MBeltL L	IgL L	OFCL L
8AdL L	IP2L L	PGp L	OP2-3L L	LBeltL L	10vR R
8AdL L	TGv L	PGp L	V3CD R	LO1R R	A4R R
8AdL L	TPOJ1 R	PGp L	p10p R	LO1R R	LIPdL L
8AdL L	TPOJ2 R	PGs R	a24pr R	LO1R R	d32 R
8AdL L	V1R R	PH L	IP1R R	LO2L L	PFcmL L
8AdL L	a10p L	PH L	TE1p R	LO2L L	PH L
8AdL L	a9-46v L	PH L	V8 R	LO2R R	3aR R
8AdL L	s32 L	PHA1 L	LIPdR R	MBeltL L	10vR R
8BLL L	LO3L L	PIT L	TE1a L	MBeltL L	5mR R
8BLL L	MBeltL L	PeEc R	PHT L	MBeltL L	PHT L
8BLL L	PoI1 L	Pir R	FOP5R R	MBeltL L	TE2a L
8BLL L	V2 L	PoI1 L	7PLL L	MBeltL L	TGv R
8BMR R	45L L	PoI1 L	OFCL L	MBeltL L	V6 L
9aL L	6vR R	PoI2 R	FOP2R R	MBeltL L	p10p R
9aL L	DVTL L	PoI2 R	STGa R	MIL L	46L L
9aL L	IFSpR R	PreS L	31pvL L	MIL L	V3 L
9aL L	LIPvL L	PreS R	OP1R R	MIR R	PHT L
9mL L	VVC R	ProS R	6maR R	MIPL L	10ppR R
9pL L	3aL L	ProS R	PHA2 R	MIPL L	10vR R
9pL L	A1L L	RI R	MBeltR R	MIPL L	TGv R
9pL L	ECR R	STSva L	A1L L	MIPL L	a32pr L
9pL L	IFSaL L	TA2 L	7AmR R	MIPL L	p24 R
9pL L	MBeltL L	TA2 L	A4L L	MSTL L	10ppR R
9pL L	PIT L	TA2 L	LIPdR R	MSTL L	47lL L
9pL L	V6A R	TA2 L	MTL L	MSTL L	IFJaR R
9pL L	p24 L	TA2 L	TE1a R	MSTL L	IFJpR R
9pR R	IFSaL L	TA2 L	TE1p R	MSTL L	V1R R
A1L L	23dR R	TE1a L	9-46dL L	MTL L	V6 R
A1L L	52L L	TE1a L	9aR R	MTR R	5mR R
A1L L	6mpR R	TE1a L	IP0L L	MTR R	7PmR R
A1L L	ECR R	TE1a L	OFCL L	MTR R	9pL L
A1L L	IP0R R	TE1a L	TE1m R	MTR R	OP1R R
A1L L	PoI1 R	TE1a L	TF L	MTR R	PHA3 R
A1L L	V4 R	TE1p L	AVIL L	OFCL L	LIPdR R
A1L L	V7 R	TE1p L	DVTL L	OFCR R	1 L
A1L L	a47r L	TE1p L	LO3L L	OFCR R	LIPdR R
A1L L	a47r R	TE1p L	TGd R	OP2-3L L	13lL L
A1L L	p47r R	TE1p L	v23ab L	OP2-3L L	31aR R
A4L L	OP4L L	TE2a L	3aR R	OP2-3L L	33prR R
AAICL L	47mL L	TE2a L	IFJaR R	OP2-3L L	FEFR R
AAICL L	7ALL L	TE2a L	LO2R R	OP2-3L L	FSTL L
AAICL L	FOP4R R	TE2a L	PGs L	OP2-3L L	MTL L
AAICL L	PCVR R	TE2a L	SCEF L	OP2-3L L	PEFR R
AAICL L	PHA3 L	TE2a L	VMV3 R	OP2-3L L	PGs R
AAICL L	TGd L	TE2a L	a10p R	OP2-3L L	TPOJ1 R
AVIL L	55bL L	TE2a L	pOFC R	OP2-3L L	V3CD L
AVIL L	6aR R	TE2a L	s32 L	OP2-3L L	p24 R
AVIL L	HLL L	TE2p L	47mR R	OP2-3R R	7AmL L
DVTR R	7mR R	TE2p L	VMV2 L	OP2-3R R	PGi R
DVTR R	9pL L	TF R	V8 R	PFcmR R	11lL L
DVTR R	PHT L	TPOJ1 L	V3CD R	PFcmR R	3bR R
DVTR R	PoI1 R	TPOJ2 L	24ddR R	PFcmR R	PEFR R
DVTR R	V3B L	TPOJ2 L	7mL L	PFcmR R	PHA1 L
DVTR R	V4 R	TPOJ2 L	s6-8 R	PFcmR R	STSda R
FEFR R	3aR R	V1R R	PreS R	PFopR R	SFLL L
FOP1L L	PCVL L	V1R R	V2 R	PFopR R	VIP L
FOP1L L	TE1p R	V2 L	10dR R	PFopR R	a32pr L
FOP1L L	TF L	V2 L	10vR R	PGi L	23cR R
FOP1L L	V3 L	V2 L	7mL L	PGi L	5mL L
FOP2L L	4L L	V2 L	ProS R	PGi L	6aL L
FOP2L L	8AdR R	V2 L	SFLR R	PGi L	7PmR R
FOP2R R	V3 R	V2 L	STSdp R	PGi L	8AdL L
FOP3R R	9mL L	V2 L	V3A L	PGi L	AAICR R
FOP5L L	31pdR R	V2 L	p9-46v R	PGi L	IFJpR R
FOP5L L	PHA1 L	V3 R	IPS1L L	PGi L	OP2-3R R
FOP5L L	ProS L	V3 R	PGi L	PGi L	RI R
FOP5L L	TE2a R	V3 R	TGv L	PGi L	STSdp L
FOP5R R	31pvR R	V3A R	a24pr L	PGi L	TA2 R
FOP5R R	6rL L	V3B L	31aR R	PGi L	V8 R
FSTL L	9pR R	V3CD R	MTR R	PGi R	23cR R
FSTL L	AVIR R	V4t L	52L L	PGi R	V3B L
FSTL L	V7 R	V4t L	SCEF R	PGi R	VMV2 L
FSTL L	a24 R	V6 L	43L L	PGp L	24dvL L
FSTL L	p9-46v L	V6A R	TE1p R	PGp L	45L L
IFJaL L	55bL L	V7 L	PFmL L	PGp L	A1L L
IFSaR R	9-46dR R	V8 L	IP1L L	PGp L	MIR R
IFSaR R	a32pr R	VIP R	9aR R	PGp L	STGa L
IP0L L	8BLR R	VIP R	PFopL L	PGp L	V2 L
IP0L L	Pir R	VMV1 L	31pvR R	PGp L	V3B L
IP0L L	TE2a R	VMV1 L	3aR R	PGp L	a32pr R
IP1L L	A1R R	VMV1 L	47mR R	PGp L	p24 R
IP1L L	FOP3L L	VMV1 L	DVTR R	PGs L	11lR R
IP1L L	MBeltL L	VMV1 L	FSTL L	PGs L	23cR R
IP1L L	s32 R	VMV1 L	LO3R R	PGs L	25R R
IP1R R	V3B L	VMV1 L	PBeltL L	PGs L	8AdR R
IP2L L	LIPvR R	VMV1 L	p32pr R	PGs L	8CL L
IP2R R	31aR R	VMV2 L	p32pr R	PGs L	9-46dR R
IP2R R	TA2 L	VMV2 R	V8 R	PGs L	FOP1L L
IP2R R	TPOJ2 L	VMV3 L	VMV3 R	PGs L	FOP1R R
IP2R R	TPOJ2 R	VVC L	13lL L	PGs L	FOP5R R
LBeltL L	10ppL L	VVC L	7PmL L	PGs L	MBeltR R
LBeltL L	2R R	VVC L	ProS R	PGs L	MTR R
LBeltL L	31pdL L	VVC L	STGa L	PGs L	PGs R
LBeltL L	5L L	VVC R	47mR R	PGs L	PHT L
LBeltL L	IFJpL L	VVC R	7ALL L	PGs L	STSvp R
LBeltL L	LIPdR R	VVC R	TPOJ1 L	PGs L	V3B R
LBeltL L	PCVR R	a10p L	FOP3R R	PGs L	VVC L
LBeltL L	VVC R	a24pr L	7AmL L	PGs L	a24pr R
LBeltL L	p9-46v L	a47r L	2R R	PGs L	p32pr L
LO2L L	6dL L	i6-8 L	PH R	PGs L	pOFC L
LO2L L	MBeltR R	p47r L	PBeltR R	PH L	STSda L
LO2L L	V8 R	p47r L	V6A R	PH L	TE1p L
LO2L L	p32pr L	p47r L	p32pr R	PH L	TE2p L
LO3L L	9mR R	p9-46v L	FOP1R R	PH L	V3 L
LO3L L	AVIR R	p9-46v L	SFLL L	PHA2 L	13lL L
LO3L L	FOP4L L	p9-46v R	1 L	PHA2 L	5mvL L
LO3L L	PIT L	p9-46v R	31aR R	PHA2 L	PFmL L
LO3L L	V6 L	p9-46v R	5L L	PHT R	V3A L
MIPL L	23dR R	p9-46v R	6dL L	PI L	2R R
MIPL L	HLL L	p9-46v R	IP2L L	PI L	A4L L
MIPL L	IFSpR R	p9-46v R	IP2R R	PI L	PHA1 R
MIPL L	IP1R R	p9-46v R	V6A R	PI L	V4 R
MIPL L	MBeltR R	v23ab L	STGa R	PIT L	7mL L
MIPL L	PFopL L	v23ab L	VMV3 L	POS2 R	43L L
MIPL L	STSda R			POS2 R	DVTL L
MIPL L	V3B R			POS2 R	OP2-3R R
MSTL L	2R R			POS2 R	V3B L
MSTL L	55bR R			POS2 R	VVC R
MTL L	3aR R			PSL L	V4 L
MTL L	7ALL L			PoI2 R	8CR R
MTL L	7AmR R			PreS R	V7 R
MTL L	8AvL L			ProS L	55bR R
MTL L	8CR R			ProS L	VIP L
MTL L	FEFR R			ProS L	p47r L
MTL L	FOP5R R			RI L	VIP R
MTL L	LBeltL L			RSC L	9-46dL L
MTL L	LO1R R			RSC R	a47r L
MTL L	PGp R			SFLL L	5mvR R
MTL L	PGs L			SFLL L	V6 R
MTL L	PoI2 L			STGa R	PCVL L
MTL L	SFLL L			STGa R	PeEc R
MTL L	s6-8 L			STGa R	VIP R
OFCR R	STSvp L			STSda L	DVTR R
OP1L L	IP1R R			STSdp L	AVIL L
OP1L L	MIPL L			STSva L	A1L L
OP1L L	PIT R			STSva L	DVTL L
OP1L L	V6 L			STSva L	PHA3 L
OP2-3L L	43L L			STSva R	6rR R
OP2-3L L	RSC R			STSvp L	6mpR R
OP2-3L L	VVC R			STSvp L	9aL L
OP4L L	IgL L			STSvp L	TGv L
OP4L L	PCVR R			STSvp L	V4t R
OP4L L	POS1 R			STSvp R	V6 R
OP4L L	TGv L			STSvp R	d32 R
OP4L L	a10p L			STV L	23cR R
OP4L L	a32pr R			STV L	25L L
PBeltL L	5mvR R			STV L	6dR R
PCVL L	47sL L			STV L	FOP5R R
PCVL L	5L L			STV L	PFL L
PCVL L	HLL L			STV L	PHA1 L
PCVL L	IFJpR R			STV L	PeEc R
PCVL L	MIR R			STV L	RSC R
PCVL L	V7 R			STV L	a24pr R
PCVL L	VMV3 L			STV L	i6-8 R
PCVL L	p10p L			TE1a L	10dR R
PCVR R	pOFC L			TE1a L	3aR R
PEFL L	V6A R			TE1a L	4R R
PFopL L	TE1m R			TE1a L	7ALR R
PFopL L	TE1p L			TE1a L	IFSpR R
PFtL L	7PCR R			TE1a L	PH L
PFtL L	FSTR R			TE1a L	POS2 L
PFtL L	IgR R			TE1a L	p47r L
PFtL L	OP1L L			TE1m L	23dR R
PFtL L	PFopR R			TE1m L	PHT L
PFtL L	PeEc R			TE1m L	POS2 R
PFtL L	a9-46v R			TE1m L	TGv R
PGp L	25R R			TE1m R	5mvL L
PGp L	47sL L			TE1m R	6mpR R
PGp L	9aR R			TE1m R	7mR R
PGp L	IFJpR R			TE1m R	FOP3L L
PGp L	LO1R R			TE1p R	7ALL L
PGp L	V3CD R			TE2a L	9-46dR R
PGp L	V4 R			TE2a L	a9-46v R
PGp L	p32 L			TE2a L	p10p R
PH L	6mpR R			TE2a L	p47r L
PH L	FOP2R R			TE2p L	OP2-3R R
PH L	PSL R			TE2p L	V4t L
PH L	s32 R			TE2p L	V7 L
PIT L	10dL L			TF L	7PCL L
PIT L	5R L			TF L	7mR R
PIT L	FOP3L L			TF L	IFSpL L
POS1 L	9mL L			TF L	LBeltR R
POS2 L	FOP3L L			TF L	TPOJ1 L
PSL L	1 L			TF L	p24pr L
PSL L	a24 L			TF R	24dvR R
PeEc L	A5L L			TF R	31pvR R
Pir L	V3A R			TF R	33prR R
Pir R	PHT R			TF R	7ALL L
PoI1 L	9aL L			TF R	FOP2L L
PoI1 L	SFLR R			TF R	PHT L
PoI1 L	VMV2 R			TF R	TE1m R
PreS L	13lR R			TF R	V3 L
PreS L	23dL L			TF R	V3A R
PreS L	HRR R			TF R	s32 R
PreS L	IFSaR R			TF R	v23ab R
PreS L	PGp L			TGv L	23dL L
PreS L	V3 L			TPOJ1 L	43L L
PreS R	24dvL L			TPOJ1 L	a10p L
PreS R	31pvR R			TPOJ1 R	TF R
PreS R	44L L			TPOJ2 L	8BLL L
PreS R	6vL L			TPOJ2 L	PI L
PreS R	7PCL L			TPOJ2 L	V4 L
PreS R	7PLR R			TPOJ2 R	TGv R
PreS R	LBeltL L			TPOJ2 R	i6-8 R
PreS R	PH R			TPOJ3 L	10ppR R
PreS R	PI R			TPOJ3 L	A1L L
PreS R	VMV1 L			TPOJ3 L	FOP1L L
PreS R	VVC L			TPOJ3 L	FOP4R R
PreS R	pOFC L			TPOJ3 L	FOP5L L
RI L	IFSpR R			TPOJ3 L	IFJaL L
RI L	IPS1L L			TPOJ3 L	PIT R
RSC L	45R R			TPOJ3 L	V1L L
RSC L	5L L			TPOJ3 L	V3B R
RSC L	6mpL L			TPOJ3 L	d32 L
RSC L	7PmL L			TPOJ3 L	p32 L
RSC L	HRR R			V1L L	2L L
RSC L	LO1L L			V1L L	OFCL L
RSC L	Pir R			V1L L	PH L
SCEF L	25L L			V1L L	PIT L
SCEF L	9mL L			V1L L	TGd L
SCEF L	POS2 R			V1L L	V3 L
SCEF L	V7 R			V1L L	VMV1 R
SCEF L	VMV2 R			V1L L	d23ab R
SCEF L	p10p L			V1R R	11lR R
SCEF R	31pdL L			V1R R	6vL L
SCEF R	47mL L			V1R R	IFJpL L
SCEF R	AIPR R			V1R R	LIPdL L
SCEF R	PFL L			V1R R	OP2-3R R
SCEF R	Pir R			V1R R	PreS R
SCEF R	VMV1 R			V1R R	SCEF R
SFLL L	LBeltL L			V1R R	STSdp L
STGa R	FOP4R R			V1R R	V3A L
STSda L	8BML L			V1R R	V4t R
STSda L	FOP4R R			V1R R	VMV2 L
STSda L	MBeltR R			V1R R	d23ab R
STSda L	PFopR R			V1R R	i6-8 R
STSda L	PGp R			V1R R	p24pr R
STSda L	STGa R			V2 L	31pdR R
STSda L	STSdp R			V2 L	d23ab L
STSda L	TGv L			V3A L	31pvL L
STSda L	V3 R			V3A L	8BLR R
STSda L	V4 R			V3A L	IP0L L
STSda L	d23ab L			V3A L	ProS L
STSda L	pOFC R			V3A L	V3 R
STSdp L	LBeltR R			V3A L	i6-8 L
STSdp L	TE2a L			V3A R	43R R
STSvp L	31aR R			V3B L	24dvL L
STSvp L	OP4L L			V3B L	LIPdR R
STSvp R	V2 L			V3B L	s6-8 L
STSvp R	VMV3 L			V3CD L	5mvR R
STV L	46L L			V3CD L	8CR R
STV L	47mL L			V4t L	a10p L
TE1a L	STSdp L			V4t R	OP2-3R R
TE1m L	2R R			V6 L	3aR R
TE1m L	a47r L			V6 L	3bR R
TE1p L	10ppL L			V6 L	46R R
TE1p L	31pvR R			V6 R	24dvL L
TE1p L	44L L			V6 R	31aR R
TE1p L	47sL L			V6 R	PeEc R
TE1p L	9-46dL L			V6 R	p24pr R
TE1p L	9mR R			V6A L	55bR R
TE1p L	A1L L			V6A L	TE2a L
TE1p L	IFJpR R			V7 R	FFCL L
TE1p L	IgL L			VIP L	13lL L
TE1p L	PFcmL L			VIP L	7ALL L
TE1p L	POS2 R			VIP L	A4L L
TE1p L	PeEc L			VIP L	AAICL L
TE1p L	TPOJ2 L			VIP L	PoI1 L
TE1p L	p32pr L			VMV1 L	3aL L
TE2p L	33prR R			VMV1 L	46R R
TE2p L	6maR R			VMV1 L	DVTR R
TE2p L	9pL L			VMV1 L	IFJaR R
TE2p L	MSTR R			VMV1 L	LO1R R
TE2p L	OP1L L			VMV1 L	OFCR R
TE2p L	PFopL L			VMV1 L	OP2-3L L
TE2p L	STSva R			VMV1 L	PGi R
TE2p L	TE1p L			VMV1 L	STV R
TE2p L	V6 L			VMV1 L	V3CD L
TE2p L	d32 R			VMV1 L	VMV2 L
TF R	7PmR R			VMV1 R	PoI2 R
TGd R	PGi R			VMV2 L	10dL L
TGv L	6aL L			VMV2 L	10dR R
TGv L	PeEc R			VMV2 L	10vR R
TGv R	5mL L			VMV2 L	31pdL L
TGv R	PCVL L			VMV2 L	44L L
TPOJ1 L	45R R			VMV2 L	IgR R
TPOJ1 L	47mL L			VMV2 L	LO1R R
TPOJ1 L	7PCR R			VMV2 L	V1L L
TPOJ1 L	7mR R			VMV2 L	V3 L
TPOJ1 L	LIPvR R			VMV2 L	v23ab L
TPOJ1 L	VMV2 R			VMV2 R	PGi L
TPOJ1 L	p47r L			VMV2 R	a32pr R
TPOJ1 L	s32 L			VMV3 L	31pvR R
TPOJ2 L	33prR R			VMV3 L	LIPdL L
TPOJ2 L	7AmL L			VMV3 L	RSC L
TPOJ2 L	TGd L			VMV3 R	AAICR R
TPOJ3 L	TGv L			VMV3 R	IFJaR R
TPOJ3 L	V4 L			VMV3 R	PH R
V1L L	TE1a L			VVC L	7AmL L
V1L L	a47r L			VVC L	7AmR R
V2 L	10dL L			VVC L	FOP2L L
V2 L	10vL L			VVC L	IFJaR R
V2 L	23dL L			VVC L	LBeltL L
V2 L	25R R			VVC L	PFmL L
V2 L	47sR R			VVC L	PI L
V2 L	5mvR R			VVC L	STSvp L
V2 L	6dL L			VVC L	p24pr R
V2 L	7PLR R			VVC R	10dL L
V2 L	8CL L			VVC R	3bR R
V2 L	9pR R			VVC R	AAICL L
V2 L	FOP4L L			VVC R	PGs L
V2 L	IP0L L			VVC R	PHT R
V2 L	IPS1L L			VVC R	V1R R
V2 L	PI L			VVC R	V3 R
V2 L	PI R			VVC R	p24 L
V2 L	POS1 R			VVC R	pOFC L
V2 L	POS2 R			a10p R	AAICL L
V2 L	RI L			a24 R	s6-8 R
V2 L	RI R			a32pr L	IP1L L
V2 L	TGd L			a32pr L	PFL L
V2 L	V1R R			p10p R	TGv R
V2 L	a24pr L			p24 L	V6A L
V2 L	d23ab R			p24 L	VMV3 L
V2 L	p32pr R			p24 R	STSvp L
V2 L	v23ab R			p32 L	3bR R
V3 L	8BLR R			p32 R	V3A R
V3 L	FFCR R			p47r L	DVTR R
V3 L	MIL L			p47r L	FOP4L L
V3 L	SFLR R			p47r L	PSL L
V3 L	p10p L			p47r L	PreS L
V3A L	MTL L			p47r L	TE1a L
V3A L	v23ab L			p47r L	V3B L
V3B L	10rL L			p47r L	p24pr L
V3B L	47sR R			s32 L	6maR R
V3B L	9-46dR R			v23ab L	13lL L
V3B L	IFSaL L			v23ab L	33prR R
V3B L	IFSaR R			v23ab L	5L L
V3B L	LO1L L			v23ab L	6vL L
V3B L	MIL L			v23ab L	PH R
V3B L	PBeltL L			v23ab L	TGv R
V3B L	PIT L			v23ab L	V4 L
V3B L	V2 L			v23ab R	TPOJ1 L
V3B L	VIP L
V3B L	a24 R
V3B R	8BLL L
V3B R	AVIR R
V3B R	PH L
V3CD R	PFmR R
V4 L	52R R
V4 L	PI L
V4 R	VVC R
V4t L	43R R
V4t L	7PLR R
V4t L	LBeltR R
V4t L	PFtL L
V4t L	POS2 L
V4t L	STSvp L
V4t L	TE1p L
V4t L	a24 L
V4t L	p24pr L
V6 L	A4R R
V6 L	VMV3 L
V6 L	p47r L
V6A R	7PmR R
V6A R	V3A L
V7 R	V6 R
VIP L	A4R R
VMV1 R	2R R
VMV1 R	24dvL L
VMV1 R	3bR R
VMV1 R	IFSpR R
VMV1 R	PFcmR R
VMV1 R	Pir L
VMV1 R	V3A L
VMV2 L	6maR R
VMV2 L	FOP1L L
VMV2 L	IPS1L L
VMV2 L	STSdp R
VMV2 L	d32 R
VMV2 R	8CR R
VMV2 R	DVTL L
VMV2 R	PI L
VVC R	PCVL L
VVC R	PreS R
a24 L	8AdL L
a24 L	LIPvL L
a32pr L	6rL L
a32pr L	PGp L
a32pr L	V1R R
a32pr L	V8 R
a32pr L	s6-8 L
a32pr R	7AmR R
a32pr R	7PmR R
a32pr R	8CL L
a47r R	47sL L
a47r R	8CL L
a47r R	IFSpR R
a47r R	MIPL L
a47r R	POS1 L
a47r R	ProS L
a47r R	a32pr R
d23ab R	47lR R
d23ab R	LIPdR R
i6-8 L	IgL L
p10p R	10dL L
p32 L	FFCR R
p32 L	PFtL L
p32 L	PeEc L
p32 L	a9-46v L
p32pr L	LBeltR R
p32pr L	PBeltR R
p32pr L	PGp L
p32pr L	PGs L
p32pr L	PHA3 L
p32pr L	STV L
p32pr L	TA2 L
p32pr R	33prR R
p32pr R	8BLL L
p9-46v L	8AvL L
p9-46v L	V7 L
pOFC L	24dvL L
pOFC L	25L L
pOFC L	8BLL L
pOFC L	FEFL L
pOFC L	a24pr R
pOFC L	a32pr L
pOFC L	p9-46v R
s32 L	11lL L
s32 L	p24pr L
s6-8 L	TGv L
s6-8 R	TGd R
v23ab L	10dL L
v23ab L	5mL L
v23ab L	POS1 L
D: Common multilinks across all networks identifying statisitcal irregularities for non-musicians
1 R	A1R R
10dR R	5mvL L
10dR R	7PCR R
10dR R	9aR R
10dR R	MTR R
10dR R	TE1m L
10dR R	V3 R
10dR R	V3CD R
10dR R	p32pr L
10ppL L	9mR R
10ppL L	a47r L
2R R	p10p R
24ddL L	IgL L
24ddL L	TE1p L
31aL L	PGi R
31aR R	PGs R
31pvR R	31aR R
31pvR R	TA2 L
3bR R	TE1a L
46L L	V8 R
52L L	46L L
52L L	7AmL L
52L L	TPOJ1 L
52L L	V8 R
5mvL L	43L L
6maL L	OP1L L
6maL L	VMV3 R
6mpR R	V2 L
7AmR R	PGi R
8BLR R	Pir R
8BMR R	OP4L L
9aL L	SFLL L
9mR R	3bR R
A1L L	TGv L
A4L L	LIPdR R
A4L L	p24 L
AVIR R	31pvR R
FOP2R R	IP1R R
FOP2R R	a24pr R
FOP5L L	TE1p L
IP1R R	A4L L
IP1R R	PeEc R
IP1R R	TF R
IP2R R	2R R
IP2R R	PGs L
IPS1L L	TGv L
IgL L	4R R
LO1R R	A4R R
LO1R R	LIPdL L
LO2R R	3aR R
MBeltL L	PHT L
MBeltL L	TE2a L
MBeltL L	V6 L
MBeltL L	p10p R
MIL L	46L L
MIL L	V3 L
MTL L	V6 R
OFCR R	1 L
OFCR R	LIPdR R
OP2-3L L	31aR R
OP2-3L L	FSTL L
OP2-3L L	MTL L
OP2-3L L	PGs R
OP2-3L L	TPOJ1 R
PFcmR R	3bR R
PFcmR R	PHA1 L
PFopR R	SFLL L
PFopR R	VIP L
PGi R	V3B L
PGi R	VMV2 L
PGp L	24dvL L
PGp L	A1L L
PGp L	STGa L
PGp L	V2 L
PGp L	V3B L
PGp L	a32pr R
PGs L	25R R
PGs L	8CL L
PGs L	9-46dR R
PGs L	FOP1L L
PGs L	FOP5R R
PGs L	MBeltR R
PGs L	MTR R
PGs L	PGs R
PGs L	PHT L
PGs L	STSvp R
PGs L	VVC L
PGs L	a24pr R
PGs L	p32pr L
PH L	TE1p L
PH L	TE2p L
PH L	V3 L
PSL L	V4 L
PreS R	V7 R
RSC R	a47r L
SFLL L	5mvR R
SFLL L	V6 R
STGa R	PCVL L
STGa R	PeEc R
STSva L	A1L L
STSva L	DVTL L
STSvp R	V6 R
TE1a L	10dR R
TE1a L	3aR R
TE1a L	4R R
TE1a L	PH L
TE1a L	p47r L
TE1m L	23dR R
TE1m L	PHT L
TE1m R	5mvL L
TE1m R	6mpR R
TE1p R	7ALL L
TE2a L	9-46dR R
TE2a L	p10p R
TE2a L	p47r L
TE2p L	V4t L
TE2p L	V7 L
TF L	7PCL L
TF L	TPOJ1 L
TF R	31pvR R
TF R	7ALL L
TF R	PHT L
TF R	TE1m R
TF R	V3 L
TF R	V3A R
TPOJ1 L	43L L
TPOJ1 L	a10p L
TPOJ1 R	TF R
TPOJ2 L	8BLL L
TPOJ2 L	V4 L
V1L L	2L L
V1L L	PH L
V1L L	PIT L
V1L L	V3 L
V1R R	IFJpL L
V1R R	LIPdL L
V1R R	PreS R
V1R R	SCEF R
V1R R	V3A L
V1R R	VMV2 L
V3A L	8BLR R
V3A L	IP0L L
V3A L	V3 R
V3A L	i6-8 L
V3B L	24dvL L
V3B L	LIPdR R
V3B L	s6-8 L
V4t L	a10p L
V6 L	3aR R
V6 L	3bR R
V6 L	46R R
V6 R	24dvL L
V6 R	31aR R
V6 R	PeEc R
VIP L	7ALL L
VIP L	A4L L
VIP L	PoI1 L
VMV1 L	46R R
VMV1 L	DVTR R
VMV1 L	LO1R R
VMV1 L	OFCR R
VMV1 L	OP2-3L L
VMV1 L	PGi R
VMV1 L	VMV2 L
VMV2 L	10dR R
VMV2 L	31pdL L
VMV2 L	44L L
VMV2 L	IgR R
VMV2 L	LO1R R
VMV2 L	V1L L
VMV2 L	V3 L
VMV2 L	v23ab L
VMV2 R	a32pr R
VMV3 L	31pvR R
VMV3 L	LIPdL L
VMV3 R	PH R
VVC L	7AmL L
VVC L	7AmR R
VVC L	LBeltL L
VVC R	3bR R
VVC R	PGs L
VVC R	V1R R
VVC R	V3 R
VVC R	p24 L
a24 R	s6-8 R
p24 L	VMV3 L
p47r L	DVTR R
p47r L	PSL L
p47r L	PreS L
p47r L	TE1a L
p47r L	V3B L
s32 L	6maR R
v23ab L	5L L
v23ab L	PH R
v23ab L	V4 L
